# Supplementary material for: Artificial intelligence-based characterization of multi-organ ultrasound congestion across the heart failure Spectrum
Source: Eur Heart J Imaging Methods Pract. 2026 Mar 4;4(1):qyag036. doi: 10.1093/ehjimp/qyag036 (PMC12975183; doi:10.1093/ehjimp/qyag036)
Supplement: qyag036_Supplementary_Data [file qyag036_supplementary_data.zip]

Archive with 13 entries (13 files):
- Supplementary Appendix congestion AI.docx
- Supplementary Figure 1.JPG
- Supplementary Figure 10.JPG
- Supplementary Figure 11.jpg
- Supplementary Figure 11.pptx
- Supplementary Figure 2.JPG
- Supplementary Figure 3.JPG
- Supplementary Figure 4.JPG
- Supplementary Figure 5.JPG
- Supplementary Figure 6.JPG
- Supplementary Figure 7.JPG
- Supplementary Figure 8.JPG
- Supplementary Figure 9.JPG
